# Supplementary material for: Drosophila Alms1 proteins regulate centriolar cartwheel assembly by enabling Plk4-Ana2 amplification loop
Source: EMBO J. 2025 Feb 28;44(8):2366–95. doi: 10.1038/s44318-025-00382-8 (PMC12000580; doi:10.1038/s44318-025-00382-8)
Supplement: Supplementary file 3 — Source data Fig. 2 [file 44318_2025_382_MOESM3_ESM.zip]

Archive with 22 entries (16 files):
- Fig_2/
- Fig_2/.DS_Store
- Fig_2/A/
- Fig_2/A/.DS_Store
- Fig_2/A/Fig2A.xlsx
- Fig_2/A/RPE1_Tubulin(594)_ALMS1(647)_SIDE.tif
- Fig_2/B/
- Fig_2/B/2B_graphs.xlsx
- Fig_2/B/RPE1_Tubulin(594)_ALMS1(647)_TOP.tif
- Fig_2/C/
- Fig_2/C/.DS_Store
- Fig_2/C/1_RPE1_Tubulin(594)_ALMS1(647).tif
- Fig_2/C/2_RPE1_Tubulin(594)_ALMS1(647).tif
- Fig_2/C/3_RPE1_Tubulin(594)_ALMS1(647).tif
- Fig_2/C/4_RPE1_Tubulin(594)_ALMS1(647).tif
- Fig_2/C/5_RPE1_Tubulin(594)_ALMS1(647).tif
- Fig_2/C/6_RPE1_Tubulin(594)_ALMS1(647).tif
- Fig_2/C/7_RPE1_Tubulin(594)_ALMS1(647).tif
- Fig_2/D/
- Fig_2/D/Fig 2D.csv
- Fig_2/E/
- Fig_2/E/Fig 2E.xlsx
