# Supplementary material for: Drosophila Alms1 proteins regulate centriolar cartwheel assembly by enabling Plk4-Ana2 amplification loop
Source: EMBO J. 2025 Feb 28;44(8):2366–95. doi: 10.1038/s44318-025-00382-8 (PMC12000580; doi:10.1038/s44318-025-00382-8)
Supplement: Supplementary file 3 — Source data Fig. 2 [file 44318_2025_382_MOESM3_ESM.zip › Fig_2/A/Fig2A.xlsx]

## Sheet: Figure 2A
	Tubulin START	Tubulin END	ALMS1 START	ALMS1 END
Centriole 1	0	404.34	-84.4405	44.9267
Centriole 2	0	355.156	-73.7211	23.4114
Centriole 3	0	494.748	-59.2957	24.0889
Centriole 4	0	417.919	-55.7889	52.3021
Centriole 5	0	437.873	-64.1573	35.8211
Centriole 6	0	311.571	-65.0041	36.3126
Centriole 7	0	337.314	-70.2941	28.801
Centriole 8	0	400.651	-68.7731	19.5593
Centriole 9	0	455.796	-73.6414	22.8735
Centriole 10	0	356.119	-66.0169	41.8417
Centriole 11	0	370.508	-72.7116	47.5833
Centriole 12	0	365.995	-75.5973	57.3497
Centriole 13	0	341.774	-74.6343	50.4425
Centriole 14	0	384.107	-81.2924	39.9688
Centriole 15	0	346.984	-83.4045	34.7519
Centriole 16	0	342.684	-78.5429	22.0566
Centriole 17	0	361.024	-68.7665	47.1383
Centriole 18	0	375.45	-78.5694	48.8253
Centriole 19	0	307.387	-83.3248	20.8312
Centriole 20	0	363.203	-99.5965	33.0184
Centriole 21	0	325.621	-85.8087	38.3881
Centriole 22	0	314.839	-66.4818	18.5199
Centriole 23	0	376.044	-80.7611	36.8473
Centriole 24	0	368.327	-94.2833	36.7808
Centriole 25	0	279.559	-79.1672	24.2449
Centriole 26	0	341.807	-76.6035	11.1511
Centriole 27	0	320.982	-86.6057	17.8624
Centriole 28	0	314.948	-84.1616	29.5881
Centriole 29	0	320.521	-87.8277	38.8663
Centriole 30	0	253.352	-82.986	18.0617
Centriole 31	0	381.364	-93.0745	33.2409
Centriole 32	0	395.567	-86.9378	41.6059
Centriole 33	0	333.455	-78.2241	35.602
Centriole 34	0	369.652	-99.7759	31.8561
Centriole 35	0	296.1	-76.7098	14.8306
Centriole 36	0	346.705	-44.6079	35.7747
Centriole 37	0	263.885	-54.2282	21.0039
Centriole 38	0	351.587	-72.0607	13.3661
Centriole 39	0	294.134	-71.1973	36.9336
Centriole 40	0	341.392	-61.6335	32.2613
Centriole 41	0	353.762	-62.2976	12.9045
Centriole 42	0	366.517	-47.9652	29.7176
Centriole 43	0	432.378	-103.382	-14.2793
Centriole 44	0	422.402	-56.4963	46.4642
Centriole 45	0	370.874	-57.4593	25.1681
Centriole 46	0	391.585	-58.4456	21.7843
Centriole 47	0	375.645	-68.0094	62.1648
Centriole 48	0	414.379	-74.8103	19.287
Centriole 49	0	329.835	-78.0049	17.8159
Centriole 50	0	351.64	-63.6791	18.2609
Centriole 51	0	465.506	-67.3983	17.7063
Centriole 52	0	413.001	-82.2754	14.6147
Centriole 53	0	399.645	-74.2126	33.5962
Centriole 54	0	459.282	-72.7049	15.9596
Centriole 55	0	383.117	-72.7647	10.4737
Centriole 56	0	442.327	-95.2231	-4.91474
Centriole 57	0	379.564	-77.2079	12.951
Centriole 58	0	411.377	-72.1803	34.8282
Centriole 59	0	370.658	-100.061	9.1454
Centriole 60	0	406.462	-59.5082	28.1601
Centriole 61	0	344.985	-100.599	-10.6696
Centriole 62	0	357.873	-47.4472	30.7902
Centriole 63	0	406.14	-88.6313	2.6068
Centriole 64	0	342.381	-90.2253	3.32409
Centriole 65	0	375.081	-63.7588	24.4077
Centriole 66	0	384.675	-72.9241	29.7773
Centriole 67	0	357.132	-70.0616	11.3736
Centriole 68	0	401.81	-82.3684	21.6481
Centriole 69	0	410.049	-108.231	15.063
Centriole 70	0	468.212	-86.174	44.236
Centriole 71	0	410.945	-83.6834	40.3474
Centriole 72	0	359.762	-59.1628	16.0958
