# Supplementary material for: Drosophila Alms1 proteins regulate centriolar cartwheel assembly by enabling Plk4-Ana2 amplification loop
Source: EMBO J. 2025 Feb 28;44(8):2366–95. doi: 10.1038/s44318-025-00382-8 (PMC12000580; doi:10.1038/s44318-025-00382-8)
Supplement: Supplementary file 3 — Source data Fig. 2 [file 44318_2025_382_MOESM3_ESM.zip › Fig_2/B/2B_graphs.xlsx]

## Sheet: Plot_profile (top pannel)
X			Y1	Y2
Distance (nm)	Tubulin (mean_Gray_Value)	ALMS1 (mean_Gray_Value)	Tubulin (normalized)	ALMS1 (normalized)
0	4260.5	1427.67	0.369306	0.0574314		Peak fluorescence value
4.185	4201.56	1607.99	0.364197	0.0646849
8.3675	4177.52	1819.25	0.362113	0.0731835
12.5525	4187.96	2048.61	0.363018	0.0824101
16.7375	4229	2288.06	0.366575	0.0920423
20.92	4297.87	2534.95	0.372545	0.101974
25.105	4372.92	2811.13	0.37905	0.113084
29.29	4392.53	3177.19	0.38075	0.12781
33.4725	4356.62	3636.81	0.377638	0.146299
37.6575	4387.33	4153.99	0.3803	0.167104
41.8425	4569.56	4728.03	0.396095	0.190196
46.025	4878.36	5380.16	0.422862	0.216429
50.21	5244.1	6127.76	0.454565	0.246503
54.395	5618.62	7013.51	0.48703	0.282134
58.5775	6018.43	8162.51	0.521685	0.328356
62.7625	6480.2	9563.89	0.561712	0.384729
66.9475	7016.28	11093.3	0.60818	0.446251
71.13	7625.63	12689.4	0.661	0.51046
75.315	8306.41	14342.2	0.72001	0.576947
79.5	9054.72	16049.1	0.784874	0.645613
83.6825	9849.5	17793	0.853767	0.715763
87.8675	10537	19439.6	0.913361	0.782001
92.0525	10995.6	20861.5	0.953111	0.8392
96.235	11256.8	22017.5	0.975756	0.885703
100.42	11400.6	22938.7	0.988215	0.922761
104.605	11482.9	23690.2	0.995349	0.952994
108.787	11526.5	24312.6	0.999132	0.97803
112.972	11536.5	24779.6	1	0.996814
117.157	11506	24858.8	0.997358	1
121.34	11416.2	24396.7	0.98957	0.981413
125.525	11250.7	23565.7	0.975226	0.947984
129.71	11006.8	22547.3	0.954084	0.907015
133.892	10701.2	21391	0.927594	0.860503
138.077	10350.1	20124.2	0.897158	0.809542
142.262	9939.12	18803.7	0.861536	0.756421
146.445	9394.24	17508.3	0.814305	0.704312
150.63	8691.45	16283.9	0.753386	0.655056
154.815	7929.64	15097	0.687352	0.607309
158.998	7183.84	13903.8	0.622704	0.559313
163.183	6465.48	12693.3	0.560436	0.510618
167.368	5794.38	11464.3	0.502264	0.461177
171.55	5253.66	10220.7	0.455394	0.411151
175.735	4929.24	9054.55	0.427273	0.36424
179.92	4765.98	8180.03	0.413121	0.32906
184.102	4670.15	7698.81	0.404815	0.309702
188.287	4592.23	7491.85	0.398061	0.301377
192.472	4524.41	7396.07	0.392182	0.297524
196.655	4501.4	7337.47	0.390187	0.295166
200.84	4504.32	7300.66	0.390441	0.293686
205.025	4487.43	7286.37	0.388977	0.293111
209.207	4460.3	7306.31	0.386625	0.293913
213.393	4469.36	7362.66	0.38741	0.29618
217.578	4530.66	7443.49	0.392724	0.299431
221.76	4642.7	7545.37	0.402436	0.303529
225.945	4820.31	7684.62	0.417831	0.309131
230.13	5072.7	7886.72	0.439708	0.317261
234.312	5387.37	8200.34	0.466984	0.329877
238.498	5766.48	8810.24	0.499846	0.354412
242.683	6202.83	9762.8	0.537669	0.392731
246.865	6663.94	10848.9	0.577639	0.436422
251.05	7134.69	11954	0.618444	0.480875
255.235	7614.34	13078.6	0.660021	0.526116
259.418	8102.66	14223.6	0.702349	0.572175
263.603	8599.47	15383	0.745413	0.618814
267.788	9098.69	16484.1	0.788686	0.66311
271.97	9533.57	17415.7	0.826382	0.700586
276.155	9831.21	18170.3	0.852182	0.73094
280.34	9912.61	18678.2	0.859238	0.751374
284.523	9856.27	19002.6	0.854355	0.764421
288.707	9746.4	19236.5	0.844831	0.773831
292.892	9581.93	19386.4	0.830574	0.779861
297.075	9360.84	19301.8	0.81141	0.77646
301.26	9121.56	18846.4	0.790668	0.758141
305.445	8912.07	18210.5	0.77251	0.732559
309.627	8747.67	17559.1	0.758259	0.706355
313.812	8631.66	16891.6	0.748203	0.679503
317.998	8560.79	16202.6	0.74206	0.651784
322.18	8514.95	15394.2	0.738087	0.619265
326.365	8345.92	14376.9	0.723436	0.578344
330.55	7867.3	13110.9	0.681948	0.527416
334.733	7207.09	11750	0.62472	0.472672
338.917	6543.22	10453.6	0.567175	0.420519
343.102	5907.34	9251.16	0.512056	0.372149
347.285	5303.01	8144.93	0.459672	0.327648
351.47	4730.07	7134.12	0.410008	0.286986
355.655	4209.32	6230.86	0.364869	0.25065
359.837	3807.51	5467.83	0.33004	0.219956
364.023	3521.33	4823.49	0.305234	0.194036
368.208	3295.73	4255.94	0.285678	0.171205
372.39	3100.93	3744.63	0.268793	0.150636
376.575	2924.49	3274.26	0.253498	0.131715
380.76	2760.72	2845.71	0.239303	0.114475
384.942	2606.05	2470.8	0.225896	0.0993935
389.127	2452.6	2178.65	0.212595	0.0876412
393.312	2303.15	1970.48	0.19964	0.0792672
397.495	2167.54	1837.32	0.187886	0.0739102

## Sheet: Diameter (bottom pannel) 
Column1	Column2	Column3	Column4	Column5		Raw diameter in mm (expanded)		Rescaled diameter in nm
Label	Tubulin_pk1(x)	Tubulin_pk2(x)	ALMS1_pk1(x)	ALMS1_pk2(x)		Tubulin diameter (pk2-pk1)	ALMS1 diameter (pk2-pk1)	Tubulin diameter (pk2-pk1)	ALMS1 diameter (pk2-pk1)
Centriole_1	0.534235	1.67876	0.456326	1.54891		1.14452	1.09258	286.131	273.146
Centriole_2	0.498307	1.59361	0.475656	1.64538		1.0953	1.16973	273.826	292.432
Centriole_3	0.481319	1.42902	0.564305	1.44894		0.947701	0.884631	236.925	221.158
Centriole_4	0.243017	1.18931	0.284747	1.14512		0.946292	0.860377	236.573	215.094
Centriole_5	0.298471	1.30686	0.295681	1.30128		1.00838	1.0056	252.096	251.399
Centriole_6	0.64347	1.66773	0.671978	1.65958		1.02426	0.987604	256.064	246.901
Centriole_7	0.420844	1.50877	0.364134	1.54459		1.08793	1.18045	271.982	295.113
Centriole_8	0.5498	1.53078	0.519674	1.57597		0.980979	1.05629	245.245	264.073
Centriole_9	0.179194	1.1844	0.223379	1.22122		1.00521	0.997841	251.301	249.46
Centriole_10	0.403019	1.35121	0.340536	1.41682		0.948189	1.07628	237.047	269.07
Centriole_11	0.303143	1.31508	0.295821	1.31362		1.01194	1.0178	252.985	254.45
Centriole_12	0.631698	1.654	0.57563	1.62036		1.0223	1.04473	255.576	261.183
Centriole_13	0.456772	1.77776	0.467734	1.69006		1.32098	1.22232	330.246	305.58
Centriole_14	0.33412	1.48305	0.390857	1.47359		1.14893	1.08274	287.233	270.684
Centriole_15	0.507679	1.49648	0.527986	1.44493		0.988803	0.916947	247.201	229.237
Centriole_16	0.365906	1.37249	0.39214	1.40977		1.00659	1.01763	251.646	254.408
Centriole_17	0.351861	1.35866	0.406562	1.32909		1.0068	0.922526	251.699	230.631
Centriole_18	0.805453	1.75526	0.765703	1.74689		0.949807	0.981188	237.452	245.297
Centriole_19	0.36843	1.38524	0.33942	1.2837		1.01681	0.944284	254.202	236.071
Centriole_20	0.414177	1.4933	0.410941	1.48683		1.07913	1.07589	269.781	268.972
Centriole_21	0.430384	1.51254	0.359169	1.47848		1.08215	1.11931	270.538	279.827
Centriole_22	0.335738	1.2391	0.378416	1.296		0.903362	0.917589	225.841	229.397
Centriole_23	0.188664	1.12634	0.28921	1.18282		0.937673	0.893613	234.418	223.403
Centriole_24	0.452309	1.36174	0.529298	1.4259		0.909429	0.896598	227.357	224.149
Centriole_25	0.400676	1.31174	0.413396	1.32128		0.911061	0.907881	227.765	226.97
Centriole_26	0.488	1.39103	0.352698	1.3363		0.903028	0.983601	225.757	245.9
Centriole_27	0.332139	1.29165	0.322572	1.21784		0.959514	0.895273	239.878	223.818
Centriole_28	0.378807	1.29741	0.476214	1.34071		0.918607	0.864491	229.652	216.123
Centriole_29	0.470635	1.4771	0.537415	1.43258		1.00646	0.895161	251.615	223.79
Centriole_30	0.462351	1.36714	0.497916	1.40981		0.904785	0.911898	226.196	227.975
Centriole_31	0.419477	1.27998	0.495615	1.42651		0.860503	0.930894	215.126	232.724
Centriole_32	0.409268	1.36058	0.499869	1.43556		0.951313	0.935692	237.828	233.923
Centriole_33	0.378946	1.29333	0.444917	1.37004		0.914381	0.92512	228.595	231.28
Centriole_34	0.321679	1.28542	0.25423	1.26985		0.96374	1.01562	240.935	253.906
Centriole_35	0.378946	1.20441	0.479645	1.30511		0.825467	0.825467	206.367	206.367
Centriole_36	0.543398	1.43764	0.602144	1.50618		0.894241	0.904032	223.56	226.008
Centriole_37	0.323646	1.25016	0.378221	1.33647		0.926515	0.958245	231.629	239.561
Centriole_38	0.551808	1.52714	0.562352	1.50605		0.97533	0.943698	243.833	235.924
Centriole_39	0.34087	1.32284	0.296295	1.16814		0.981969	0.871842	245.492	217.96
Centriole_40	0.37949	1.29331	0.3173	1.19432		0.913823	0.877016	228.456	219.254
Centriole_41	0.348123	1.24655	0.420425	1.30546		0.898425	0.885036	224.606	221.259
Centriole_42	0.424889	1.33559	0.482686	1.47149		0.910699	0.988803	227.675	247.201
Centriole_43	0.291218	1.14102	0.346449	1.21634		0.849805	0.869889	212.451	217.472
Centriole_44	0.314761	1.23239	0.3173	1.25778		0.91763	0.940476	229.408	235.119
Centriole_45	0.199111	1.14257	0.201426	1.10784		0.943461	0.906417	235.865	226.604
Centriole_46	0.283017	1.20282	0.326463	1.16186		0.919806	0.835397	229.952	208.849
