# Supplementary material for: Drosophila Alms1 proteins regulate centriolar cartwheel assembly by enabling Plk4-Ana2 amplification loop
Source: EMBO J. 2025 Feb 28;44(8):2366–95. doi: 10.1038/s44318-025-00382-8 (PMC12000580; doi:10.1038/s44318-025-00382-8)
Supplement: Supplementary file 3 — Source data Fig. 2 [file 44318_2025_382_MOESM3_ESM.zip › Fig_2/D/Fig 2D.csv]

Tubulin Length without ALMS1	Tubulin Length with ALMS1
90,91813151	122,1538086
96,63537598	164,8239746
84,14508929	225,2634161
98,42824009	168,05113
65,53914388	161,4772949
110,6794782	143,2100016
126,8949382	193,270752
126,3969203	174,2663923
93,42814128	190,4818522
103,1693697	121,6757115
71,73448544	119,7633231
104,464216	118,8664377
118,5282389	120,758895
95,38037109	196,6565095
100,1613421	174,3055644
82,17293876	189,1464338
106,0777937	225,2027831
98,80635	244,1871529
97,35214685	219,107916
94,68278256	144,7638172
79,20444508	137,6919643
86,21650863	129,7037586
111,4559555	141,6362653
100,2207184	234,1480539
98,44778275	235,4628209
114,5038104	191,3185221
105,9578615	169,8439941
80,65911539	179,763811
93,77090727	146,7154803
111,7324038	147,8708843
98,58741513	170,4011197
102,1890147	147,4923821
89,78093883	136,0180963
79,23676663	201,6366768
92,99084093	135,659533
91,58007879	121,6752391
131,0980275	157,2751497
110,6037979	147,2570689
84,43995901	129,3885143
	138,7858621
	134,1884293
	193,2645329
	165,0592433
	132,3527779
	111,9514906
	153,9557008
	270,8166556
	231,680433
	169,2516905
	237,0977513
	137,6088837
	183,3028913
	217,0118261
	158,5365302
