# Supplementary material for: Drosophila Alms1 proteins regulate centriolar cartwheel assembly by enabling Plk4-Ana2 amplification loop
Source: EMBO J. 2025 Feb 28;44(8):2366–95. doi: 10.1038/s44318-025-00382-8 (PMC12000580; doi:10.1038/s44318-025-00382-8)
Supplement: Supplementary file 3 — Source data Fig. 2 [file 44318_2025_382_MOESM3_ESM.zip › Fig_2/E/Fig 2E.xlsx]

## Sheet: Figure 2E
	Tubulin START	Tubulin END	ALMS1 START	ALMS1 END
Centriole 1	0	225.263	-51.2759	91.1572
Centriole 2	0	90.9181	0	0
Centriole 3	0	100.154	0	0
Centriole 4	0	96.6354	0	0
Centriole 5	0	84.1451	0	0
Centriole 6	0	98.4282	0	0
Centriole 7	0	65.5391	0	0
Centriole 8	0	164.824	-18.4067	58.8458
Centriole 9	0	132.473	0	0
Centriole 10	0	110.679	0	0
Centriole 11	0	168.051	-22.6299	74.1449
Centriole 12	0	161.477	-92.5915	5.85669
Centriole 13	0	143.21	-7.76908	70.6986
Centriole 14	0	193.271	-45.738	92.8704
Centriole 15	0	174.266	-57.8497	79.6032
Centriole 16	0	190.482	-37.3713	44.3435
Centriole 17	0	121.676	-57.8497	38.0087
Centriole 18	0	119.763	-71.2365	11.7134
Centriole 19	0	118.866	-72.5111	17.3509
Centriole 20	0	120.759	-29.5622	40.9967
Centriole 21	0	196.657	-76.814	25.4984
Centriole 22	0	174.306	-45.7378	25.9367
Centriole 23	0	189.146	-60.3595	35.5583
Centriole 24	0	225.203	-105.978	13.2472
Centriole 25	0	244.187	-63.1086	8.96429
Centriole 26	0	126.397	0	0
Centriole 27	0	93.4281	0	0
Centriole 28	0	219.108	-77.2127	8.4663
Centriole 29	0	103.169	0	0
Centriole 30	0	71.7345	0	0
Centriole 31	0	144.764	-77.6908	7.51011
Centriole 32	0	137.692	-9.80099	93.707
Centriole 33	0	104.464	0	0
Centriole 34	0	118.528	0	0
Centriole 35	0	95.3804	0	0
Centriole 36	0	100.161	0	0
Centriole 37	0	82.1729	0	0
Centriole 38	0	129.704	-64.3439	9.82091
Centriole 39	0	141.636	-83.0694	10.1596
Centriole 40	0	106.078	0	0
Centriole 41	0	234.148	-79.6032	13.2672
Centriole 42	0	235.463	-63.7463	33.8652
Centriole 43	0	191.319	-75.0214	8.92448
Centriole 44	0	169.844	-67.4914	29.2834
Centriole 45	0	98.8063	0	0
Centriole 46	0	97.3521	0	0
Centriole 47	0	94.6828	0	0
Centriole 48	0	179.764	-62.1524	33.7854
Centriole 49	0	146.715	-90.8381	5.07976
Centriole 50	0	79.2044	0	0
Centriole 51	0	147.871	-26.4148	60.3396
Centriole 52	0	86.2165	0	0
Centriole 53	0	111.456	0	0
Centriole 54	0	100.221	0	0
Centriole 55	0	98.4478	0	0
Centriole 56	0	170.401	-83.6667	-1.39444
Centriole 57	0	114.504	0	0
Centriole 58	0	147.492	-52.1124	25.1
Centriole 59	0	136.018	-53.0686	30.359
Centriole 60	0	201.637	-75.3	15.8967
Centriole 61	0	105.958	0	0
Centriole 62	0	135.66	-56.1762	43.2278
Centriole 63	0	121.675	-63.1086	24.1438
Centriole 64	0	157.275	-53.1376	1.52694
Centriole 65	0	147.257	-60.4271	-4.6273
Centriole 66	0	129.389	-49.7286	20.0328
Centriole 67	0	80.6591	0	0
Centriole 68	0	138.786	-56.9882	2.70203
Centriole 69	0	134.188	-56.2645	-1.24479
Centriole 70	0	193.265	-53.0978	14.5591
Centriole 71	0	165.059	-63.7665	8.74673
Centriole 72	0	132.353	-43.3386	2.33689
Centriole 73	0	93.7709	0	0
Centriole 74	0	111.732	0	0
Centriole 75	0	111.951	-16.2122	-44.4739
Centriole 76	0	153.956	-22.3066	46.0075
Centriole 77	0	270.817	-58.555	24.0494
Centriole 78	0	231.68	-59.8097	16.1026
Centriole 79	0	169.252	-75.2849	8.08616
Centriole 80	0	237.098	-36.9653	21.6594
Centriole 81	0	98.5874	0	0
Centriole 82	0	102.189	0	0
Centriole 83	0	137.609	-54.49	6.62097
Centriole 84	0	89.7809	0	0
Centriole 85	0	79.2368	0	0
Centriole 86	0	183.303	-66.0834	-12.8496
Centriole 87	0	84.44	0	0
Centriole 88	0	217.012	-73.5461	-8.75938
Centriole 89	0	92.9908	0	0
Centriole 90	0	91.5801	0	0
Centriole 91	0	131.098	0	0
Centriole 92	0	110.604	0	0
Centriole 93	0	158.537	-43.02	19.9166
