# Supplementary material for: Drosophila Alms1 proteins regulate centriolar cartwheel assembly by enabling Plk4-Ana2 amplification loop
Source: EMBO J. 2025 Feb 28;44(8):2366–95. doi: 10.1038/s44318-025-00382-8 (PMC12000580; doi:10.1038/s44318-025-00382-8)
Supplement: Supplementary file 4 — Source data Fig. 3 [file 44318_2025_382_MOESM4_ESM.zip]

Archive with 5 entries (2 files):
- Fig_3-quantif/
- Fig_3-quantif/C/
- Fig_3-quantif/C/Fig3C_quantification.xlsx
- Fig_3-quantif/D/
- Fig_3-quantif/D/Fig3D-quantification.xlsx
