# Supplementary material for: Drosophila Alms1 proteins regulate centriolar cartwheel assembly by enabling Plk4-Ana2 amplification loop
Source: EMBO J. 2025 Feb 28;44(8):2366–95. doi: 10.1038/s44318-025-00382-8 (PMC12000580; doi:10.1038/s44318-025-00382-8)
Supplement: Supplementary file 4 — Source data Fig. 3 [file 44318_2025_382_MOESM4_ESM.zip › Fig_3-quantif/C/Fig3C_quantification.xlsx]

## Sheet: Asl in alms1adel1 vs ctl
Asl				normalised to Ctl
	Ctl	alms1a del1			Ctl	alms1a del1
spermatogonia	388274	187044		spermatogonia	0.80706	0.388788
	411403	290842			0.855136	0.604541
	430568	295579			0.894971	0.614386
	455473	307127			0.946739	0.638389
	488053	324968			1.01446	0.675473
	504221	346493			1.04807	0.720215
	549017	350116			1.14118	0.727746
	561475	369277			1.16707	0.767574
	581832	374990			1.20939	0.779449
	917496	381504			1.90709	0.79299
	247400	195415			0.514242	0.406186
	313601	199712			0.651845	0.415118
	383118	238233			0.796343	0.495187
	449092	243135			0.933475	0.505377
	455370	247300			0.946526	0.514035
	474140	261281			0.98554	0.543095
	494382	264186			1.02762	0.549134
	570642	265464			1.18613	0.551789
	579925	301571			1.20542	0.626841
	580136	321278			1.20586	0.667803
		194394				0.404065
		194398				0.404072
		203538				0.423071
		206531				0.429292
		221028				0.459426
		229092				0.476187
		239044				0.496874
		260677				0.54184
		276569				0.574872
		298571				0.620604
early spermatocytes	959648	517713		early spermatocytes	1.99471	1.07611
	984316	576033			2.04598	1.19733
	994292	585885			2.06672	1.21781
	1.05239e+06	614770			2.18749	1.27785
	1.08942e+06	640026			2.26445	1.33035
	1.12183e+06	643502			2.33182	1.33757
	1.12836e+06	654396			2.34539	1.36022
	1.15855e+06	679460			2.40815	1.41232
	1.21995e+06	709741			2.53576	1.47526
	1.2247e+06	794974			2.54564	1.65242
	951501	405941			1.97778	0.843783
	982584	437617			2.04238	0.909624
	1.03326e+06	446108			2.14771	0.927273
	1.04008e+06	450182			2.1619	0.935741
	1.05281e+06	497129			2.18836	1.03332
	1.07028e+06	508854			2.22467	1.0577
	1.08068e+06	536458			2.24628	1.11507
	1.08568e+06	539185			2.25668	1.12074
	1.08777e+06	608418			2.26102	1.26465
	1.31947e+06	635236			2.74263	1.32039
		360186				0.748678
		394667				0.820348
		413531				0.85956
		421023				0.875131
		429901				0.893586
		432507				0.899003
		441247				0.917169
		444160				0.923224
		444182				0.92327
		451471				0.938421
late spermatocytes	991515	469043		late spermatocytes	2.06095	0.974946
	997589	470958			2.07357	0.978925
	1.03289e+06	476471			2.14695	0.990385
	1.07829e+06	485073			2.24131	1.00826
	1.07919e+06	493564			2.2432	1.02591
	1.07944e+06	512391			2.24371	1.06505
	1.10498e+06	513156			2.2968	1.06664
	1.16494e+06	548928			2.42143	1.14099
	1.21975e+06	580442			2.53535	1.2065
	1.25746e+06	640750			2.61374	1.33185
	940318	493066			1.95453	1.02488
	969114	495891			2.01439	1.03075
	984883	502213			2.04716	1.04389
	1.03915e+06	517620			2.15996	1.07592
	1.05936e+06	596894			2.20196	1.2407
	1.10109e+06	603845			2.28872	1.25514
	1.11426e+06	643094			2.31609	1.33673
	1.13213e+06	698294			2.35323	1.45146
	1.14845e+06	701668			2.38716	1.45848
	1.1738e+06	756532			2.43985	1.57252
		435285				0.904777
		460366				0.956911
		460586				0.957367
		467015				0.97073
		471880				0.980843
		473118				0.983416
		481689				1.00123
		492003				1.02267
		509042				1.05809
		564997				1.17439
spermatogonies				spermatogonies
D1	376166	195313		D1	0.781893	0.405975			sg-Ctl	sg-alms1a del1		es-Ctl	es-alms1a del1		ls-Ctl	ls-alms1a del1
Q1	425776	223044		Q1	0.885012	0.463616		D1	0.781893	0.405975		2.03762	0.857982		2.04388	0.969394
Q2	481097	262734		Q2	1	0.546114		Q1-D1	0.103119	0.0576418		0.0898489	0.0535278		0.0847228	0.0157643
Q3	563767	305738		Q3	1.17184	0.635502		Q2-Q1	0.114988	0.0824981		0.108008	0.134001		0.114848	0.0521634
D9	580306	352032		D9	1.20621	0.731729		Q3-Q2	0.171837	0.0893873		0.099739	0.22904		0.118257	0.161151
								D9-Q3	0.0343777	0.0962267		0.201535	0.0908758		0.0876844	0.149727
Q1-D1	49610.1	27731.3		Q1-D1	0.103119	0.0576418		D9	1.20621	0.731729		2.53675	1.36543		2.4494	1.3482
Q2-Q1	55320.2	39689.6		Q2-Q1	0.114988	0.0824981
Q3-Q2	82670.1	43003.9		Q3-Q2	0.171837	0.0893873
D9-Q3	16539	46294.3		D9-Q3	0.0343777	0.0962267
early spermatocytes				early spermatocytes
D1	980290	412772		D1	2.03762	0.857982
Q1	1.02352e+06	438524		Q1	2.12747	0.91151
Q2	1.07548e+06	502991		Q2	2.23547	1.04551
Q3	1.12346e+06	613182		Q3	2.33521	1.27455
D9	1.22042e+06	656902		D9	2.53675	1.36543
Q1-D1	43226	25752		Q1-D1	0.0898489	0.0535278
Q2-Q1	51962.3	64467.2		Q2-Q1	0.108008	0.134001
Q3-Q2	47984.1	110191		Q3-Q2	0.099739	0.22904
D9-Q3	96957.9	43720		D9-Q3	0.201535	0.0908758
late spermatocytes				late spermatocytes
D1	983306	466372		D1	2.04388	0.969394
Q1	1.02407e+06	473956		Q1	2.12861	0.985158
Q2	1.07932e+06	499052		Q2	2.24346	1.03732
Q3	1.13621e+06	576581		Q3	2.36171	1.19847
D9	1.22042e+06	611100		D9	2.4494	1.3482
Q1-D1	40759.8	7584.16		Q1-D1	0.0847228	0.0157643
Q2-Q1	55252.8	25095.6		Q2-Q1	0.114848	0.0521634
Q3-Q2	56892.9	77529		Q3-Q2	0.118257	0.161151
D9-Q3	84209.2	34518.9		D9-Q3	0.0876844	0.149727
