# Supplementary material for: Drosophila Alms1 proteins regulate centriolar cartwheel assembly by enabling Plk4-Ana2 amplification loop
Source: EMBO J. 2025 Feb 28;44(8):2366–95. doi: 10.1038/s44318-025-00382-8 (PMC12000580; doi:10.1038/s44318-025-00382-8)
Supplement: Supplementary file 4 — Source data Fig. 3 [file 44318_2025_382_MOESM4_ESM.zip › Fig_3-quantif/D/Fig3D-quantification.xlsx]

## Sheet: Plp
Plp
V1	V2	V3	V4	V5	V6	V7	V8		V9	V10	V11	V12	V13	V14	V15	V16		V17	V18	V19	V20	V21	V22	V23	V24
hub_ctl_1	hub_ctl_2	hub_ctl_3	hub_ctl_merge_	hub_alms1a-del1_1	hub_alms1a-del1_2	hub_alms1a-del1_3	hub_alms1a-del1_merge		es_ctl_1	es_ctl_2	es_ctl_3	es_ctl_merge	es_alms1a-del1_1	es_alms1a-del1_2	es_alms1a-del1_3	es_alms1a-del11_merge		ls_ctl_1	ls_ctl_2	ls_ctl_3	ls_ctl_merge	ls_alms1a-del1_1	ls_alms1a-del1_2	ls_alms1a-del1_3	ls_alms1a-del1_merge
439900	316768	312893	439900	206706	343542	301454	206706		1.91311e+06	1.1393e+06	1.09336e+06	1.91311e+06	594008	537919	681919	594008		692191	1.3849e+06	1.21506e+06	692191	1.0416e+06	700638	608566	1.0416e+06
333473	323196	449859	333473	306166	337467	414072	306166		1.03775e+06	878008	1.10907e+06	1.03775e+06	588793	705275	706159	588793		804758	882773	1.1009e+06	804758	960511	704890	652231	960511
585714	316926	422631	585714	227087	341557	286788	227087		1.57664e+06	1.29111e+06	1.26445e+06	1.57664e+06	633069	1.12011e+06	835644	633069		650912	826502	1.27325e+06	650912	525552	577809	449886	525552
435074	454317	565487	435074	263922	459966	429578	263922		1.74336e+06	1.13881e+06	1.03295e+06	1.74336e+06	567754	756230	888021	567754		960254	1.69314e+06	1.11725e+06	960254	703111	565041	536297	703111
596438	543050	526642	596438	360539	429488	618498	360539		1.72361e+06	931517	909904	1.72361e+06	641645	942741	828646	641645		921438	1.02575e+06	1.33397e+06	921438	976391	724445	776814	976391
462584	260636	399086	462584	217733	350849	250334	217733		1.54945e+06	1.36995e+06	1.5006e+06	1.54945e+06	681506	859018	860323	681506		834325	784667	1.34662e+06	834325	590935	668939	716232	590935
384314	277296	396119	384314	183810	312620	292023	183810		1.47091e+06	1.10242e+06	1.39877e+06	1.47091e+06	643368	798035	1.05743e+06	643368		930226	917123	1.56551e+06	930226	589211	564054	687345	589211
491381	340073	417524	491381	255810	453337	428207	255810		1.76582e+06	974493	1.14427e+06	1.76582e+06	565892	838579	953204	565892		792109	865401	1.41898e+06	792109	629556	542647	571115	629556
615669	420111	489949	615669	245981	513105	405408	245981		1.57748e+06	1.18267e+06	1.06333e+06	1.57748e+06	629146	1.0745e+06	887673	629146		882650	676039	1.62136e+06	882650	609848	604653	540011	609848
710177	430463	631721	710177	398424	427173	484483	398424		1.4435e+06	1.0438e+06	1.15861e+06	1.4435e+06	553497	799123	833497	553497		805873	942361	1.58261e+06	805873	602005	502104	570523	602005
			316768				343542					1.1393e+06				537919					1.3849e+06				700638
			323196				337467					878008				705275					882773				704890
			316926				341557					1.29111e+06				1.12011e+06					826502				577809
			454317				459966					1.13881e+06				756230					1.69314e+06				565041
			543050				429488					931517				942741					1.02575e+06				724445
			260636				350849					1.36995e+06				859018					784667				668939
			277296				312620					1.10242e+06				798035					917123				564054
			340073				453337					974493				838579					865401				542647
			420111				513105					1.18267e+06				1.0745e+06					676039				604653
			430463				427173					1.0438e+06				799123					942361				502104
			312893				301454					1.09336e+06				681919					1.21506e+06				608566
			449859				414072					1.10907e+06				706159					1.1009e+06				652231
			422631				286788					1.26445e+06				835644					1.27325e+06				449886
			565487				429578					1.03295e+06				888021					1.11725e+06				536297
			526642				618498					909904				828646					1.33397e+06				776814
			399086				250334					1.5006e+06				860323					1.34662e+06				716232
			396119				292023					1.39877e+06				1.05743e+06					1.56551e+06				687345
			417524				428207					1.14427e+06				953204					1.41898e+06				571115
			489949				405408					1.06333e+06				887673					1.62136e+06				540011
			631721				484483					1.15861e+06				833497					1.58261e+06				570523
																1.05002e+06									2.03863e+06
Wilcoxon rank sum test				Wilcoxon rank sum test					Wilcoxon rank sum test				Wilcoxon rank sum test					Wilcoxon rank sum test				Wilcoxon rank sum test
data: t$V1 and t$V2				data: t$V5 and t$V6					data: t$V9 and t$V10				data: t$V13 and t$V14					data: t$V17 and t$V18				data: t$V21 and t$V22
W = 85, p-value = 0.006841				W = 10, p-value = 0.001505					W = 93, p-value = 0.0004871				W = 10, p-value = 0.001505					W = 33, p-value = 0.2176				W = 66, p-value = 0.2475
alternative hypothesis: true location shift is not equal to 0				alternative hypothesis: true location shift is not equal to 0					alternative hypothesis: true location shift is not equal to 0				alternative hypothesis: true location shift is not equal to 0					alternative hypothesis: true location shift is not equal to 0				alternative hypothesis: true location shift is not equal to 0
Wilcoxon rank sum test				Wilcoxon rank sum test					Wilcoxon rank sum test				Wilcoxon rank sum test					Wilcoxon rank sum test				Wilcoxon rank sum test
data: t$V1 and t$V3				data: t$V5 and t$V7					data: t$V9 and t$V11				data: t$V13 and t$V15					data: t$V17 and t$V19				data: t$V21 and t$V23
W = 62, p-value = 0.393				W = 14, p-value = 0.005196					W = 90, p-value = 0.001505				W = 0, p-value = 1.083e-05					W = 0, p-value = 1.083e-05				W = 66, p-value = 0.2475
alternative hypothesis: true location shift is not equal to 0				alternative hypothesis: true location shift is not equal to 0					alternative hypothesis: true location shift is not equal to 0				alternative hypothesis: true location shift is not equal to 0					alternative hypothesis: true location shift is not equal to 0				alternative hypothesis: true location shift is not equal to 0
Wilcoxon rank sum test				Wilcoxon rank sum test					Wilcoxon rank sum test				Wilcoxon rank sum test					Wilcoxon rank sum test				Wilcoxon rank sum test
data: t$V2 and t$V3				data: t$V6 and t$V7					data: t$V10 and t$V11				data: t$V14 and t$V15					data: t$V18 and t$V19				data: t$V22 and t$V23
W = 27, p-value = 0.08921				W = 58, p-value = 0.5787					W = 41, p-value = 0.5288				W = 45, p-value = 0.7394					W = 16, p-value = 0.008931				W = 52, p-value = 0.9118
alternative hypothesis: true location shift is not equal to 0				alternative hypothesis: true location shift is not equal to 0					alternative hypothesis: true location shift is not equal to 0				alternative hypothesis: true location shift is not equal to 0					alternative hypothesis: true location shift is not equal to 0				alternative hypothesis: true location shift is not equal to 0
		Wilcoxon rank sum test									Wilcoxon rank sum test									Wilcoxon rank sum test
		data: t$V4 and t$V8									data: t$V12 and t$V16									data: t$V20 and t$V24
		W = 655, p-value = 0.002107									W = 866, p-value = 1.12e-12									W = 826, p-value = 8.315e-10
		alternative hypothesis: true location shift is not equal to 0									alternative hypothesis: true location shift is not equal to 0									alternative hypothesis: true location shift is not equal to 0
		Welch Two Sample t-test									Welch Two Sample t-test									Welch Two Sample t-test
		data: t$V4 and t$V8									data: t$V12 and t$V16									data: t$V20 and t$V24
		t = 3.3462, df = 57.413, p-value = 0.001449									t = 8.622, df = 46.11, p-value = 3.572e-11									t = 6.7081, df = 40.322, p-value = 4.614e-08
		alternative hypothesis: true difference in means is not equal to 0									alternative hypothesis: true difference in means is not equal to 0									alternative hypothesis: true difference in means is not equal to 0
		95 percent confidence interval:									95 percent confidence interval:									95 percent confidence interval:
		37534.0 149355.7									395191.6 635893.8									287804.6 535925.1
		sample estimates:									sample estimates:									sample estimates:
		mean of x mean of y									mean of x mean of y									mean of x mean of y
		444982.4 351537.6									1284300.3 768757.6									1061630.3 649765.4

## Sheet: graph hub
		hub_ctl_1	hub_ctl_2	hub_ctl_3	hub_ctl_merge_	hub_alms1a-del1_1	hub_alms1a-del1_2	hub_alms1a-del1_3	hub_alms1a-del1_merge
		439900	316768	312893	439900	206706	343542	301454	206706
		333473	323196	449859	333473	306166	337467	414072	306166
		585714	316926	422631	585714	227087	341557	286788	227087
		435074	454317	565487	435074	263922	459966	429578	263922
		596438	543050	526642	596438	360539	429488	618498	360539
		462584	260636	399086	462584	217733	350849	250334	217733
		384314	277296	396119	384314	183810	312620	292023	183810
		491381	340073	417524	491381	255810	453337	428207	255810
		615669	420111	489949	615669	245981	513105	405408	245981
		710177	430463	631721	710177	398424	427173	484483	398424
					316768				343542
					323196				337467
					316926				341557
					454317				459966
					543050				429488
					260636				350849
					277296				312620
					340073				453337
					420111				513105
					430463				427173
					312893				301454
					449859				414072
					422631				286788
					565487				429578
					526642				618498
					399086				250334
					396119				292023
					417524				428207
					489949				405408
					631721				484483
		hub_ctl_1	hub_ctl_2	hub_ctl_3	hub_ctl_merge_	hub_alms1a-del1_1	hub_alms1a-del1_2	hub_alms1a-del1_3	hub_alms1a-del1_merge
	D1	379230	275630	387796	316381	204416	334982	283143	226151
	Q1	436280	316807	403696	351133	220072	342054	294381	269638
	Q2	476983	331634	436245	432769	250895	389011	409740	342550
	Q3	593757	427875	517469	517827	295605	447375	429235	427949
	D9	625120	463190	572111	598361	364328	465280	497885	462418
	Q1-D1	57050.2	41177.6	15899.5	34752.6	15655.5	7071.45	11238	43487.3
	Q2-Q1	40702.4	14826.9	32549.1	81635.5	30823.8	46957.4	115359	72911.2
	Q3-Q2	116774	96240.7	81223.6	85057.9	44709.6	58364.1	19495.6	85398.9
	D9-Q3	31362.8	35315.4	54642.3	80534.3	68722.6	17905.2	68649.5	34469.4

## Sheet: Plp_norm
Plp
V1	V2	V3	V4	V5	V6	V7	V8		V9	V10	V11	V12	V13	V14	V15	V16		V17	V18	V19	V20	V21	V22	V23	V24
hub_ctl_1	hub_ctl_2	hub_ctl_3	hub_ctl_merge_	hub_alms1a-del1_1	hub_alms1a-del1_2	hub_alms1a-del1_3	hub_alms1a-del1_merge		es_ctl_1	es_ctl_2	es_ctl_3	es_ctl_merge	es_alms1a-del1_1	es_alms1a-del1_2	es_alms1a-del1_3	es_alms1a-del11_merge		ls_ctl_1	ls_ctl_2	ls_ctl_3	ls_ctl_merge	ls_alms1a-del1_1	ls_alms1a-del1_2	ls_alms1a-del1_3	ls_alms1a-del1_merge
1.01648	0.731957	0.723003	1.01648	0.477636	0.793824	0.696572	0.477636		4.42063	2.63258	2.52642	4.42063	1.37258	1.24297	1.57571	1.37258		1.59945	3.20009	2.80765	1.59945	2.40684	1.61897	1.40622	2.40684
0.770557	0.74681	1.03949	0.770557	0.707459	0.779786	0.956796	0.707459		2.39792	2.02882	2.56274	2.39792	1.36053	1.62968	1.63172	1.36053		1.85956	2.03983	2.54384	1.85956	2.21946	1.62879	1.50711	2.21946
1.35341	0.732321	0.976574	1.35341	0.52473	0.789238	0.662683	0.52473		3.64314	2.98337	2.92176	3.64314	1.46284	2.58825	1.93093	1.46284		1.50407	1.9098	2.94211	1.50407	1.21439	1.33515	1.03955	1.21439
1.00533	1.04979	1.30667	1.00533	0.609845	1.06285	0.992627	0.609845		4.02839	2.63144	2.38685	4.02839	1.31191	1.74742	2.05195	1.31191		2.21886	3.91234	2.58164	2.21886	1.62468	1.30564	1.23922	1.62468
1.37819	1.25483	1.21691	1.37819	0.833099	0.99242	1.42916	0.833099		3.98274	2.15246	2.10252	3.98274	1.48265	2.17839	1.91476	1.48265		2.12917	2.37021	3.0824	2.12917	2.25615	1.67398	1.79499	2.25615
1.0689	0.602252	0.92217	1.0689	0.503117	0.810708	0.578448	0.503117		3.58033	3.16555	3.46744	3.58033	1.57476	1.98494	1.98795	1.57476		1.92788	1.81313	3.11163	1.92788	1.36548	1.54572	1.655	1.36548
0.888037	0.640749	0.915313	0.888037	0.42473	0.722371	0.674779	0.42473		3.39883	2.54737	3.23215	3.39883	1.48663	1.84402	2.4434	1.48663		2.14948	2.1192	3.61743	2.14948	1.36149	1.30336	1.58825	1.36149
1.13544	0.785807	0.964775	1.13544	0.5911	1.04753	0.98946	0.5911		4.08028	2.25176	2.64408	4.08028	1.30761	1.93771	2.20257	1.30761		1.83033	1.99969	3.27885	1.83033	1.45472	1.2539	1.31968	1.45472
1.42263	0.970751	1.13213	1.42263	0.56839	1.18563	0.936777	0.56839		3.64509	2.7328	2.45705	3.64509	1.45377	2.48285	2.05115	1.45377		2.03954	1.56213	3.74649	2.03954	1.40918	1.39717	1.2478	1.40918
1.64101	0.994673	1.45972	1.64101	0.920639	0.987069	1.1195	0.920639		3.33549	2.41192	2.6772	3.33549	1.27897	1.84654	1.92596	1.27897		1.86213	2.17752	3.65694	1.86213	1.39106	1.16021	1.31831	1.39106
			0.731957				0.793824					2.63258				1.24297					3.20009				1.61897
			0.74681				0.779786					2.02882				1.62968					2.03983				1.62879
			0.732321				0.789238					2.98337				2.58825					1.9098				1.33515
			1.04979				1.06285					2.63144				1.74742					3.91234				1.30564
			1.25483				0.99242					2.15246				2.17839					2.37021				1.67398
			0.602252				0.810708					3.16555				1.98494					1.81313				1.54572
			0.640749				0.722371					2.54737				1.84402					2.1192				1.30336
			0.785807				1.04753					2.25176				1.93771					1.99969				1.2539
			0.970751				1.18563					2.7328				2.48285					1.56213				1.39717
			0.994673				0.987069					2.41192				1.84654					2.17752				1.16021
			0.723003				0.696572					2.52642				1.57571					2.80765				1.40622
			1.03949				0.956796					2.56274				1.63172					2.54384				1.50711
			0.976574				0.662683					2.92176				1.93093					2.94211				1.03955
			1.30667				0.992627					2.38685				2.05195					2.58164				1.23922
			1.21691				1.42916					2.10252				1.91476					3.0824				1.79499
			0.92217				0.578448					3.46744				1.98795					3.11163				1.655
			0.915313				0.674779					3.23215				2.4434					3.61743				1.58825
			0.964775				0.98946					2.64408				2.20257					3.27885				1.31968
			1.13213				0.936777					2.45705				2.05115					3.74649				1.2478
			1.45972				1.1195					2.6772				1.92596					3.65694				1.31831

## Sheet: R_norm
Plp
V1	V2	V3	V4	V5	V6
hub_ctl_merge_	hub_alms1a-del1_merge	es_ctl_merge	es_alms1a-del1_merge	ls_ctl_merge	lsalms1a-del1_merge
1.01647811975708	0.477635573042966	4.42062943259475	1.37257697327648	1.59944913504232	2.4068350321593
0.770556584287867	0.70745916003183	2.39792245631722	1.36052672693256	1.85955767324007	2.21945518906861
1.35341242851787	0.524729628323752	3.64313657105805	1.46283526489471	1.5040651421988	1.21439478677489
1.00532703660213	0.609845132465676	4.02838552716475	1.31191031056797	2.21886179603623	1.6246812038577
1.37819093164673	0.833099301329616	3.98274176899725	1.48265051702864	2.12916942222107	2.25615111192919
1.06889527797974	0.503117188243832	3.58032858738525	1.57475756904793	1.92787726438131	1.36547638932282
0.888036670244998	0.424729928077021	3.3988342148773	1.48663265631552	2.14947701418642	1.36149118331557
1.13543667489617	0.59110028265673	4.08027864776691	1.30760910917619	1.83032906777721	1.45471624323918
1.42262845649269	0.568389541334523	3.64509173650987	1.45376985129126	2.0395425184463	1.40917718601734
1.64100807832637	0.920639414685025	3.33549475860492	1.27896849091089	1.86213274403501	1.39105602852725
0.731957247808288	0.793823830899975	2.63258403262986	1.24297162392045	3.20008531217954	1.61896608282798
0.746809958936376	0.779785634206665	2.02881544763074	1.62968210849577	2.03982681190126	1.62879068068062
0.732320859239099	0.789237702341906	2.98336678513344	2.58824519858449	1.90980152692075	1.3351454765582
1.0497922331266	1.06284572399375	2.63144242459795	1.74742408822088	3.91234352396976	1.3056412944345
1.25482796333416	0.992419615466696	2.15245934809955	2.17839383979533	2.37020839134767	1.6739773314629
0.602251902973692	0.810708497691675	3.16554725296051	1.98493689412431	1.81313223436748	1.5457196259004
0.640748521715625	0.72237140597836	2.54737136443834	1.84402294305276	2.11919956354452	1.30336197903019
0.785807326672372	1.04752795427352	2.25176393307667	1.93770833162278	1.99968616633377	1.25389740106808
0.970750961837354	1.18563431502379	2.73279867358122	2.48285489495958	1.56212535869583	1.39717350869166
0.994672963397875	0.987069008389935	2.4119188356399	1.84653683596433	2.17751657280054	1.16021396040648
0.723002790248413	0.696571940272633	2.52641955093809	1.57571249852622	2.80765351790898	1.40621504669145
1.03949122758746	0.956796461122331	2.56274339442579	1.63172489853959	2.54384491704691	1.50711158830933
0.976574234847467	0.66268280056884	2.92176180482517	1.93092526439979	2.94210808697952	1.03955322448918
1.30667385707482	0.992626889233615	2.38685038832494	2.0519540550724	2.58164452872291	1.23922402154699
1.21691268686673	1.42916460325968	2.10251808718541	1.91475606597189	3.08240382312852	1.7949875025266
0.922169975561634	0.578447568095896	3.46743552175746	1.98795113914853	3.11163490509652	1.65500009032945
0.915313322820195	0.674778684537125	3.23214556475356	2.44340494847955	3.61743013715121	1.5882509104067
0.964775316363731	0.989460112058106	2.64407872178377	2.20257142416921	3.2788481703393	1.31967844211536
1.13212780187816	0.936776653962972	2.45705171256174	2.05114846250785	3.74649078830674	1.24780476442091
1.45972105766965	1.11949714673713	2.67719986626582	1.92596439627464	3.65693739814899	1.31830960568161
Wilcoxon rank sum test
data: t$V1 and t$V2
W = 655, p-value = 0.002107
alternative hypothesis: true location shift is not equal to 0
Wilcoxon rank sum test
data: t$V3 and t$V4
W = 866, p-value = 1.12e-12
alternative hypothesis: true location shift is not equal to 0
Wilcoxon rank sum test
data: t$V5 and t$V6
W = 826, p-value = 8.315e-10
alternative hypothesis: true location shift is not equal to 0
Welch Two Sample t-test
data: t$V1 and t$V2
t = 3.3462, df = 57.413, p-value = 0.001449
alternative hypothesis: true difference in means is not equal to 0
95 percent confidence interval:
0.08672993 0.34511678
sample estimates:
mean of x mean of y
1.0282224 0.8122991
Welch Two Sample t-test
data: t$V3 and t$V4
t = 8.622, df = 46.11, p-value = 3.572e-11
alternative hypothesis: true difference in means is not equal to 0
95 percent confidence interval:
0.9131706 1.4693620
sample estimates:
mean of x mean of y
2.967637 1.776371
Welch Two Sample t-test
data: t$V5 and t$V6
t = 6.7081, df = 40.322, p-value = 4.614e-08
alternative hypothesis: true difference in means is not equal to 0
95 percent confidence interval:
0.6650311 1.2383640
sample estimates:
mean of x mean of y
2.453113 1.501415

## Sheet: graph norm
		hub_ctl_merge_	hub_alms1a-del1_merge	es_ctl_merge	es_alms1a-del11_merge	ls_ctl_merge	ls_alms1a-del1_merge
		1.01648	0.477636	4.42063	1.37258	1.59945	2.40684
		0.770557	0.707459	2.39792	1.36053	1.85956	2.21946
		1.35341	0.52473	3.64314	1.46284	1.50407	1.21439
		1.00533	0.609845	4.02839	1.31191	2.21886	1.62468
		1.37819	0.833099	3.98274	1.48265	2.12917	2.25615
		1.0689	0.503117	3.58033	1.57476	1.92788	1.36548
		0.888037	0.42473	3.39883	1.48663	2.14948	1.36149
		1.13544	0.5911	4.08028	1.30761	1.83033	1.45472
		1.42263	0.56839	3.64509	1.45377	2.03954	1.40918
		1.64101	0.920639	3.33549	1.27897	1.86213	1.39106
		0.731957	0.793824	2.63258	1.24297	3.20009	1.61897
		0.74681	0.779786	2.02882	1.62968	2.03983	1.62879
		0.732321	0.789238	2.98337	2.58825	1.9098	1.33515
		1.04979	1.06285	2.63144	1.74742	3.91234	1.30564
		1.25483	0.99242	2.15246	2.17839	2.37021	1.67398
		0.602252	0.810708	3.16555	1.98494	1.81313	1.54572
		0.640749	0.722371	2.54737	1.84402	2.1192	1.30336
		0.785807	1.04753	2.25176	1.93771	1.99969	1.2539
		0.970751	1.18563	2.7328	2.48285	1.56213	1.39717
		0.994673	0.987069	2.41192	1.84654	2.17752	1.16021
		0.723003	0.696572	2.52642	1.57571	2.80765	1.40622
		1.03949	0.956796	2.56274	1.63172	2.54384	1.50711
		0.976574	0.662683	2.92176	1.93093	2.94211	1.03955
		1.30667	0.992627	2.38685	2.05195	2.58164	1.23922
		1.21691	1.42916	2.10252	1.91476	3.0824	1.79499
		0.92217	0.578448	3.46744	1.98795	3.11163	1.655
		0.915313	0.674779	3.23215	2.4434	3.61743	1.58825
		0.964775	0.98946	2.64408	2.20257	3.27885	1.31968
		1.13213	0.936777	2.45705	2.05115	3.74649	1.2478
		1.45972	1.1195	2.6772	1.92596	3.65694	1.31831
		hub_ctl_merge_	hub_alms1a-del1_merge	es_ctl_merge	es_alms1a-del11_merge	ls_ctl_merge	ls_alms1a-del1_merge
	D1	0.731062	0.522568	2.24183	1.31148	1.79176	1.23674
	Q1	0.811365	0.623055	2.47439	1.46779	1.91432	1.30881
	Q2	1	0.791531	2.705	1.79572	2.1635	1.40169
	Q3	1.19654	0.988862	3.45029	1.9872	3.04733	1.62325
	D9	1.38263	1.06851	3.98731	2.22665	3.62138	1.83743
	Q1-D1	0.0803029	0.100486	0.23256	0.156309	0.122557	0.0720673
	Q2-Q1	0.188635	0.168476	0.230606	0.327934	0.249176	0.0928859
	Q3-Q2	0.196544	0.197332	0.745286	0.191474	0.883833	0.221558
	D9-Q3	0.186091	0.0796485	0.537021	0.239457	0.574051	0.214182
