# Supplementary material for: Drosophila Alms1 proteins regulate centriolar cartwheel assembly by enabling Plk4-Ana2 amplification loop
Source: EMBO J. 2025 Feb 28;44(8):2366–95. doi: 10.1038/s44318-025-00382-8 (PMC12000580; doi:10.1038/s44318-025-00382-8)
Supplement: Supplementary file 5 — Source data Fig. 4 [file 44318_2025_382_MOESM5_ESM.zip]

Archive with 2 entries (1 files):
- Fig_4_quantif/
- Fig_4_quantif/Fig4B-quantification.xlsx
