# Supplementary material for: Drosophila Alms1 proteins regulate centriolar cartwheel assembly by enabling Plk4-Ana2 amplification loop
Source: EMBO J. 2025 Feb 28;44(8):2366–95. doi: 10.1038/s44318-025-00382-8 (PMC12000580; doi:10.1038/s44318-025-00382-8)
Supplement: Supplementary file 5 — Source data Fig. 4 [file 44318_2025_382_MOESM5_ESM.zip › Fig_4_quantif/Fig4B-quantification.xlsx]

## Sheet: LacZRNAi
Quantification number of centriole/cell
Control (BamGal4_LacZRNAi_Ana1GFP)
Testis	Image	Cellule	centriole number	number of pair of centrioles		n = 36 cellules / 3 testis
1	T1_1	1	4	2		100% of cells with 4 centrioles
		2	4	2		100% of cells with 2 pairs of centrioles
		3	4	2
		4	4	2
		5	4	2
		6	4	2
		7	4	2
	T1_2	8	4	2
		9	4	2
		10	4	2
		11	4	2
		12	4	2
		13	4	2
2	T2_1	14	4	2
	T2_4	15	4	2
		16	4	2
		17	4	2
		18	4	2
		19	4	2
		20	4	2
		21	4	2
		22	4	2
3	T3_1	23	4	2
		24	4	2
		25	4	2
		26	4	2
		27	4	2
		28	4	2
		29	4	2
		30	4	2
	T3_2	31	4	2
		32	4	2
		33	4	2
		34	4	2
	T3_3	35	4	2
		36	4	2

## Sheet: alms1RNAi
Quantification number of centriole/cell
alms1 RNAi (BamGal4_Alms1RNAi_Ana1GFP)
Testis	Image	Cellule	centriole number	number of pair of centrioles		n = 89 cells / 5 testis
1	T1_	1	1	0		92,1% of cells with 1 centriole / 6,7% 0 centriole / 1,1% 2 centrioles
		2	1	0		0 % of cells with 2 pairs of centrioles
		3	1	0
		4	1	0
		5	1	0
		6	1	0
		7	1	0
		8	1	0
		9	1	0
	T1_1	10	1	0
		11	1	0
		12	1	0
		13	2	0
		14	1	0
		15	1	0
		16	1	0
		17	1	0
	T1_2	18	1	0
		19	1	0
		20	1	0
		21	1	0
		22	1	0
		23	1	0
		24	1	0
	T1_3	25	1	0
		26	1	0
		27	1	0
		28	0	0
		29	1	0
		30	1	0
		31	1	0
2	T2_2	32	1	0
		33	1	0
		34	1	0
		35	1	0
		36	1	0
		37	1	0
		38	1	0
		39	1	0
		40	1	0
		41	1	0
3	T3_2	42	1	0
		43	1	0
		44	1	0
		45	1	0
	T3_3	46	1	0
		47	1	0
		48	1	0
		49	1	0
		50	1	0
	T3_4	51	1	0
		52	1	0
		53	1	0
		54	1	0
		55	1	0
		56	1	0
		57	1	0
		58	1	0
		59	1	0
		60	1	0
	T3_5	61	0	0
		62	0	0
		63	1	0
		64	0	0
		65	1	0
		66	1	0
		67	1	0
4	T4_2	68	1	0
		69	1	0
		70	1	0
		71	0	0
	T4_3	72	1	0
		73	1	0
		74	1	0
		75	1	0
		76	1	0
		77	1	0
		78	1	0
		79	1	0
5	T5_2	80	1	0
		81	1	0
		82	1	0
		83	1	0
		84	0	0
	T5_3	85	1	0
		86	1	0
		87	1	0
		88	1	0
		89	1	0
	total 1 centriole		82	92.1348
	total 0 centriole		6	6.74157
	total 2 centrioles		1	1.1236
		TOTAL	89

## Sheet: Graphique
	Control	alms1RNAi
4 centrioles / cell	100	0
2 centrioles / cell	0	1.1
1 centriole / cell	0	92.1
0 centriole / cell	0	6.7
