# Supplementary material for: Drosophila Alms1 proteins regulate centriolar cartwheel assembly by enabling Plk4-Ana2 amplification loop
Source: EMBO J. 2025 Feb 28;44(8):2366–95. doi: 10.1038/s44318-025-00382-8 (PMC12000580; doi:10.1038/s44318-025-00382-8)
Supplement: Supplementary file 6 — Source data Fig. 5 [file 44318_2025_382_MOESM6_ESM.zip › Fig_5-quantif/E/Fig5E.xlsx]

## Sheet: eGFP-Plk4
eGFP-Plk4
SPERMATOGONIA												SPERMATOCYTES
V1	V2	V3	V4	V5	V6	V7	V8	V9	V10	V11		V12	V13	V14	V15	V16	V17	V18	V19	V20	V21	V22
SG_lacZRNAi_T1	SG_lacZRNAi_T2	SG_lacZRNAi_T3	SG_lacZRNAi_T4	SG_lacZRNAi_merge	SG_Alms1RNAi_T1	SG_Alms1RNAi_T2	SG_Alms1RNAi_T3	SG_Alms1RNAi_T4	SG_Alms1RNAi_T5	SG_alms1RNAi_merge		SC_lacZRNAi_T1	SC_lacZRNAi_T2	SC_lacZRNAi_T3	SC_lacZRNAi_T4	SC_lacZRNAi_merge	SC_Alms1RNAi_T1	SC_Alms1RNAi_T2	SC_Alms1RNAi_T3	SC_Alms1RNAi_T4	SC_Alms1RNAi_T5	SC_alms1RNAi_merge
839.207	292.141	908.42	282.089	839.207	341.216	1906.37	822.455	1095.43	746.832	341.216		1509.48	1086.68	948.146	1953.88	1509.48	402.97	601.706	367.65	133.073	130.286	402.97
523.773	0	1220.59	578.124	523.773	106.872	439.403	0	0	864.209	106.872		673.894	1189	1000.09	1066.83	673.894	0	433.187	0	785.494	1206.81	0
276.049	363.217	346.94	437.709	276.049	334.801	3.36905	614.978	315.014	65.6914	334.801		825.472	1579.53	455.496	534.141	825.472	236.91	81.4841	773.028	623.809	121.31	236.91
804.473	125.198	411.35	547.04	804.473	187.903	791.352	53.5908	571.102	274.94	187.903		735.527	857.563	1704.05	775.121	735.527	267.66	1045.92	218.35	400.081	634.153	267.66
0	203.833	462.362	628.632	0	0	15.1411	220.181	364.321	252.653	0		1064.19	1724.35	876.393	914.286	1064.19	855.306	0	315.655	522.423	445.852	855.306
1366.91	538.393	353.447	1127.03	1366.91	370.412	841.89	229.44	0	0	370.412		2087.38	1085.14	1108.33	2033.16	2087.38	74.3924	0	710.328	416.836	455.768	74.3924
822.124	269.118	577.673	410.967	822.124	0	192.713	616.521	270.447	0	0		518.219	1885.9	254.944	953.787	518.219	475.768	51.9175	683.97	119.608	0	475.768
158.076	529.041	735.378	357.227	158.076	437.511	0	0	663.385	211.127	437.511		2250.13	1091.14	590.045	519.328	2250.13	342.699	337.56	171.866	330.541	0	342.699
527.263	462.368	587.77	653.724	527.263	0	346.111	0	308.836	324.752	0		2019.97	824.563	1929.15	463.193	2019.97	1054.04	0	652.457	798.409	177.803	1054.04
772.278	376.499	923.034	491.362	772.278	239.384	281.278	603.884	323.118	0	239.384		416.246	791.995	745.899	1282.27	416.246	408.653	0	0	0	433.503	408.653
				292.141						1906.37						1086.68						601.706
				0						439.403						1189						433.187
				363.217						3.36905						1579.53						81.4841
				125.198						791.352						857.563						1045.92
				203.833						15.1411						1724.35						0
				538.393						841.89						1085.14						0
				269.118						192.713						1885.9						51.9175
				529.041						0						1091.14						337.56
				462.368						346.111						824.563						0
				376.499						281.278						791.995						0
				908.42						822.455						948.146						367.65
				1220.59						0						1000.09						0
				346.94						614.978						455.496						773.028
				411.35						53.5908						1704.05						218.35
				462.362						220.181						876.393						315.655
				353.447						229.44						1108.33						710.328
				577.673						616.521						254.944						683.97
				735.378						0						590.045						171.866
				587.77						0						1929.15						652.457
				923.034						603.884						745.899						0
				282.089						1095.43						1953.88						133.073
				578.124						0						1066.83						785.494
				437.709						315.014						534.141						623.809
				547.04						571.102						775.121						400.081
				628.632						364.321						914.286						522.423
				1127.03						0						2033.16						416.836
				410.967						270.447						953.787						119.608
				357.227						663.385						519.328						330.541
				653.724						308.836						463.193						798.409
				491.362						323.118						1282.27						0
										746.832												130.286
										864.209												1206.81
										65.6914												121.31
										274.94												634.153
										252.653												445.852
										0												455.768
										0												0
										211.127												0
										324.752												177.803
										0												433.503
	Welch Two Sample t-test												Welch Two Sample t-test
data: t$V1 and t$V2												data: t$V3 and t$V4
t = 2.8243, df = 87.779, p-value = 0.005863												t = 7.6629, df = 59.691, p-value = 1.901e-10
alternative hypothesis: true difference in means is not equal to 0												alternative hypothesis: true difference in means is not equal to 0
95 percent confidence interval:												95 percent confidence interval:
59.05985 339.53633												548.3921 935.8855
sample estimates:												sample estimates:
mean of x mean of y												mean of x mean of y
532.2706 332.9725												1108.1236 365.9848

## Sheet: graph tot
		SG_lacZRNAi_merge	SG_alms1RNAi_merge	SC_lacZRNAi_merge	SC_alms1RNAi_merge
		839.207	341.216	1509.48	402.97
		523.773	106.872	673.894	0
		276.049	334.801	825.472	236.91
		804.473	187.903	735.527	267.66
		0	0	1064.19	855.306
		1366.91	370.412	2087.38	74.3924
		822.124	0	518.219	475.768
		158.076	437.511	2250.13	342.699
		527.263	0	2019.97	1054.04
		772.278	239.384	416.246	408.653
		292.141	1906.37	1086.68	601.706
		0	439.403	1189	433.187
		363.217	3.36905	1579.53	81.4841
		125.198	791.352	857.563	1045.92
		203.833	15.1411	1724.35	0
		538.393	841.89	1085.14	0
		269.118	192.713	1885.9	51.9175
		529.041	0	1091.14	337.56
		462.368	346.111	824.563	0
		376.499	281.278	791.995	0
		908.42	822.455	948.146	367.65
		1220.59	0	1000.09	0
		346.94	614.978	455.496	773.028
		411.35	53.5908	1704.05	218.35
		462.362	220.181	876.393	315.655
		353.447	229.44	1108.33	710.328
		577.673	616.521	254.944	683.97
		735.378	0	590.045	171.866
		587.77	0	1929.15	652.457
		923.034	603.884	745.899	0
		282.089	1095.43	1953.88	133.073
		578.124	0	1066.83	785.494
		437.709	315.014	534.141	623.809
		547.04	571.102	775.121	400.081
		628.632	364.321	914.286	522.423
		1127.03	0	2033.16	416.836
		410.967	270.447	953.787	119.608
		357.227	663.385	519.328	330.541
		653.724	308.836	463.193	798.409
		491.362	323.118	1282.27	0
			746.832		130.286
			864.209		1206.81
			65.6914		121.31
			274.94		634.153
			252.653		445.852
			0		455.768
			0		0
			211.127		0
			324.752		177.803
			0		433.503
		SG_lacZRNAi_merge	SG_alms1RNAi_merge	SC_lacZRNAi_merge	SC_alms1RNAi_merge
	D1	199.258	0	512.716	0
	Q1	351.82	6.31206	743.306	91.015
	Q2	507.567	272.694	976.94	340.13
	Q3	674.138	438.93	1527	581.885
	D9	909.881	794.462	1960.49	786.786
	Q1-D1	152.562	6.31206	230.59	91.015
	Q2-Q1	155.747	266.382	233.634	249.115
	Q3-Q2	166.571	166.236	550.056	241.756
	D9-Q3	235.743	355.533	433.496	204.901

## Sheet: eGFP-Plk4_norm
eGFP-Plk4
SPERMATOGONIA												SPERMATOCYTES
V1	V2	V3	V4	V5	V6	V7	V8	V9	V10	V11		V12	V13	V14	V15	V16	V17	V18	V19	V20	V21	V22
SG_lacZRNAi_T1	SG_lacZRNAi_T2	SG_lacZRNAi_T3	SG_lacZRNAi_T4	SG_lacZRNAi_merge	SG_Alms1RNAi_T1	SG_Alms1RNAi_T2	SG_Alms1RNAi_T3	SG_Alms1RNAi_T4	SG_Alms1RNAi_T5	SG_alms1RNAi_merge		SC_lacZRNAi_T1	SC_lacZRNAi_T2	SC_lacZRNAi_T3	SC_lacZRNAi_T4	SC_lacZRNAi_merge	SC_Alms1RNAi_T1	SC_Alms1RNAi_T2	SC_Alms1RNAi_T3	SC_Alms1RNAi_T4	SC_Alms1RNAi_T5	SC_alms1RNAi_merge
1.65339	0.575571	1.78975	0.555767	1.65339	0.672257	3.7559	1.62039	2.15819	1.47139	0.672257		2.97396	2.14095	1.86802	3.84951	2.97396	0.793924	1.18547	0.724338	0.262178	0.256687	0.793924
1.03193	0	2.40478	1.13901	1.03193	0.210557	0.865703	0	0	1.70265	0.210557		1.32769	2.34255	1.97037	2.10185	1.32769	0	0.853458	0	1.54757	2.37764	0
0.543866	0.715604	0.683535	0.862366	0.543866	0.659619	0.00663764	1.21162	0.620635	0.129424	0.659619		1.62633	3.11197	0.897411	1.05236	1.62633	0.466755	0.160539	1.52301	1.22902	0.239002	0.466755
1.58496	0.246662	0.810435	1.07777	1.58496	0.370202	1.55911	0.105584	1.12518	0.541683	0.370202		1.44912	1.68956	3.35729	1.52713	1.44912	0.527338	2.06066	0.430189	0.788233	1.2494	0.527338
0	0.401589	0.910937	1.23852	0	0	0.0298307	0.433796	0.717778	0.497773	0		2.09666	3.39728	1.72665	1.80131	2.09666	1.68511	0	0.621898	1.02927	0.87841	1.68511
2.69306	1.06073	0.696354	2.22045	2.69306	0.729779	1.65868	0.45204	0	0	0.729779		4.11252	2.13793	2.18362	4.0057	4.11252	0.146567	0	1.39947	0.821242	0.897945	0.146567
1.61973	0.530211	1.13812	0.809681	1.61973	0	0.37968	1.21466	0.532829	0	0		1.02099	3.71557	0.502287	1.87913	1.02099	0.93735	0.102287	1.34755	0.235649	0	0.93735
0.311439	1.04231	1.44883	0.703802	0.311439	0.861976	0	0	1.30699	0.415959	0.861976		4.43317	2.14975	1.1625	1.02317	4.43317	0.675179	0.665056	0.338608	0.651227	0	0.675179
1.0388	0.910949	1.15801	1.28796	1.0388	0	0.681902	0	0.608463	0.639821	0		3.97972	1.62454	3.80078	0.912575	3.97972	2.07665	0	1.28546	1.57301	0.350305	2.07665
1.52153	0.741771	1.81855	0.968072	1.52153	0.47163	0.554169	1.18976	0.636602	0	0.47163		0.82008	1.56037	1.46956	2.5263	0.82008	0.805122	0	0	0	0.85408	0.805122
				0.575571						3.7559						2.14095						1.18547
				0						0.865703						2.34255						0.853458
				0.715604						0.00663764						3.11197						0.160539
				0.246662						1.55911						1.68956						2.06066
				0.401589						0.0298307						3.39728						0
				1.06073						1.65868						2.13793						0
				0.530211						0.37968						3.71557						0.102287
				1.04231						0						2.14975						0.665056
				0.910949						0.681902						1.62454						0
				0.741771						0.554169						1.56037						0
				1.78975						1.62039						1.86802						0.724338
				2.40478						0						1.97037						0
				0.683535						1.21162						0.897411						1.52301
				0.810435						0.105584						3.35729						0.430189
				0.910937						0.433796						1.72665						0.621898
				0.696354						0.45204						2.18362						1.39947
				1.13812						1.21466						0.502287						1.34755
				1.44883						0						1.1625						0.338608
				1.15801						0						3.80078						1.28546
				1.81855						1.18976						1.46956						0
				0.555767						2.15819						3.84951						0.262178
				1.13901						0						2.10185						1.54757
				0.862366						0.620635						1.05236						1.22902
				1.07777						1.12518						1.52713						0.788233
				1.23852						0.717778						1.80131						1.02927
				2.22045						0						4.0057						0.821242
				0.809681						0.532829						1.87913						0.235649
				0.703802						1.30699						1.02317						0.651227
				1.28796						0.608463						0.912575						1.57301
				0.968072						0.636602						2.5263						0
										1.47139												0.256687
										1.70265												2.37764
										0.129424												0.239002
										0.541683												1.2494
										0.497773												0.87841
										0												0.897945
										0												0
										0.415959												0
										0.639821												0.350305
										0												0.85408
	Welch Two Sample t-test												Welch Two Sample t-test
data: t$V1 and t$V2												data: t$V3 and t$V4
t = 2.8243, df = 87.779, p-value = 0.005863												t = 7.6629, df = 59.691, p-value = 1.901e-10
alternative hypothesis: true difference in means is not equal to 0												alternative hypothesis: true difference in means is not equal to 0
95 percent confidence interval:												95 percent confidence interval:
59.05985 339.53633												548.3921 935.8855
sample estimates:												sample estimates:
mean of x mean of y												mean of x mean of y
532.2706 332.9725												1108.1236 365.9848

## Sheet: graph norm
		SG_lacZRNAi_merge	SG_alms1RNAi_merge	SC_lacZRNAi_merge	SC_alms1RNAi_merge
		1.65339	0.672257	2.97396	0.793924
		1.03193	0.210557	1.32769	0
		0.543866	0.659619	1.62633	0.466755
		1.58496	0.370202	1.44912	0.527338
		0	0	2.09666	1.68511
		2.69306	0.729779	4.11252	0.146567
		1.61973	0	1.02099	0.93735
		0.311439	0.861976	4.43317	0.675179
		1.0388	0	3.97972	2.07665
		1.52153	0.47163	0.82008	0.805122
		0.575571	3.7559	2.14095	1.18547
		0	0.865703	2.34255	0.853458
		0.715604	0.00663764	3.11197	0.160539
		0.246662	1.55911	1.68956	2.06066
		0.401589	0.0298307	3.39728	0
		1.06073	1.65868	2.13793	0
		0.530211	0.37968	3.71557	0.102287
		1.04231	0	2.14975	0.665056
		0.910949	0.681902	1.62454	0
		0.741771	0.554169	1.56037	0
		1.78975	1.62039	1.86802	0.724338
		2.40478	0	1.97037	0
		0.683535	1.21162	0.897411	1.52301
		0.810435	0.105584	3.35729	0.430189
		0.910937	0.433796	1.72665	0.621898		wilcoxon test
		0.696354	0.45204	2.18362	1.39947
		1.13812	1.21466	0.502287	1.34755		SG lacZ RNAi vs Alms1RNAi	p=	0.0006242
		1.44883	0	1.1625	0.338608		SC lacZ RNAi vs Alms1RNAi	p=	8.686e-11
		1.15801	0	3.80078	1.28546
		1.81855	1.18976	1.46956	0
		0.555767	2.15819	3.84951	0.262178
		1.13901	0	2.10185	1.54757
		0.862366	0.620635	1.05236	1.22902
		1.07777	1.12518	1.52713	0.788233
		1.23852	0.717778	1.80131	1.02927
		2.22045	0	4.0057	0.821242
		0.809681	0.532829	1.87913	0.235649
		0.703802	1.30699	1.02317	0.651227
		1.28796	0.608463	0.912575	1.57301
		0.968072	0.636602	2.5263	0
			1.47139		0.256687
			1.70265		2.37764
			0.129424		0.239002
			0.541683		1.2494
			0.497773		0.87841
			0		0.897945
			0		0
			0.415959		0
			0.639821		0.350305
			0		0.85408
		SG_lacZRNAi_merge	SG_alms1RNAi_merge	SC_lacZRNAi_merge	SC_alms1RNAi_merge
	D1	0.392574	0	1.01014	0
	Q1	0.69315	0.0124359	1.46445	0.179316
	Q2	1	0.537256	1.92475	0.670117
	Q3	1.32817	0.864771	3.00846	1.14642
	D9	1.79263	1.56524	3.86253	1.55011
	Q1-D1	0.300576	0.0124359	0.454305	0.179316
	Q2-Q1	0.30685	0.52482	0.460302	0.490801
	Q3-Q2	0.328174	0.327515	1.08371	0.476302
	D9-Q3	0.464457	0.700464	0.854066	0.403691
