# Supplementary material for: Drosophila Alms1 proteins regulate centriolar cartwheel assembly by enabling Plk4-Ana2 amplification loop
Source: EMBO J. 2025 Feb 28;44(8):2366–95. doi: 10.1038/s44318-025-00382-8 (PMC12000580; doi:10.1038/s44318-025-00382-8)
Supplement: Supplementary file 7 — Source data Fig. 6 [file 44318_2025_382_MOESM7_ESM.zip › Fig_6-quantif/6B/Fig6B.xlsx]

## Sheet: Feuil1
	2 C / centrosome	3C+ / centrosome
UAS-v5-Alms1a	505	0
UAS-GFP-Plk4	329	405
UAS-v5-Alms1a + UAS-GFP-Plk4	249	805
