# Supplementary material for: Drosophila Alms1 proteins regulate centriolar cartwheel assembly by enabling Plk4-Ana2 amplification loop
Source: EMBO J. 2025 Feb 28;44(8):2366–95. doi: 10.1038/s44318-025-00382-8 (PMC12000580; doi:10.1038/s44318-025-00382-8)
Supplement: Supplementary file 7 — Source data Fig. 6 [file 44318_2025_382_MOESM7_ESM.zip › Fig_6-quantif/6E/Fig6E.xlsx]

## Sheet: number centrioles lacZRNAi
bamGal4>lacZRNAi + Plk4-ND-GFP
			1C/MTOC	2C/MTOC	3C/MTOC	3+C/MTOC
lacZRNAi	T1	T1_	2	1		1
		T1_1	1	3		1
		T1_2		2	1	8
		T1_3				5
		T1_4				2
		T1_5		1		2
		T1_6	2 weird	1+1(weird)		6
		T1_7				1
		T1_8		2 weird	2	2
		T1_9	2 + 1 weird	1 weird	1	5
	T2	T2_	4	2		3
		T2_1		1		2
		T2_2	1	1	3	3
		T2_3			1	3
		T2_4	4 + 1 weird	1 weird	2	2
	T3	T3_	2			7
		T3_1		1		1
		T3_2			1	3
		T3_3	2		2	8
		T3_4	3	2	2	19
		T3_5	1			4
	total		16	14	15	88	133

## Sheet: number centrioles Alms1RNAi
bamGal4> alms1RNAi + Plk4-ND-GFP
			1C/MTOC	2C/MTOC	3C/MTOC	3+C/MTOC			1/C	2/C
alms1RNAi	T1	T1_	4	2					(3 no P4, 1 with)	(with P4)
		T1_1	1						(no P4)
		T1_2	5						(no P4)
		T1_3	3						(no P4)
		T1_4	5						(3 no P4, 2 with ?)
		T1_5	2						(1 no P4, 1 with ?)
	total		20	2	0	0	22		20 no Plk4 ; 2 with Plk4
231214_bamGal4>lacZRNAi / alms1RNAi + Plk4-ND-GFP
			1C/MTOC	2C/MTOC	3C/MTOC	3+C/MTOC			1/C	2/C
alms1RNAi	T1	T1_	2						with P4
		T1_1	1						with P4
	T2	T2_	1						with P4?
		T2_1	2						with P4
		T2_2	2	1					1 with no P4 (very small) + 1 with P4 ?	1 with P4
		T2_3	1						with P4
		T2_4	1						no P4
		T2_5	1						no P4
		T2_6	1						with P4
		T2_7	1						with P4
	T3	T3_	3						2 with P4, 1 no P4 ?
		T3_1	2						with P4
		T3_2	3						with P4
		T3_3	3						1 with P4 2 without
		T3_4	8						7 with P4 1 without
	total		32	1	0	0	33		8 no Plk4 ; 25 with Plk4

## Sheet: graph
	1C	2C	3C	>3C	total
lacZRNAi	16	14	15	88	133
	12.0301	10.5263	11.2782	66.1654	100
alms1RNAi	52	3	0	0	55
	94.5455	5.45455	0	0	100
	lacZRNAi	alms1RNAi
1C	12.03	94.55
2C	10.53	5.45
3C	11.28	0
>3C	66.17	0
total	100	100
