# Supplementary material for: Drosophila Alms1 proteins regulate centriolar cartwheel assembly by enabling Plk4-Ana2 amplification loop
Source: EMBO J. 2025 Feb 28;44(8):2366–95. doi: 10.1038/s44318-025-00382-8 (PMC12000580; doi:10.1038/s44318-025-00382-8)
Supplement: Supplementary file 8 — Source data Fig. 7 [file 44318_2025_382_MOESM8_ESM.zip]

Archive with 5 entries (2 files):
- Fig_7-quantif/
- Fig_7-quantif/7A/
- Fig_7-quantif/7A/7A.xlsx
- Fig_7-quantif/7B/
- Fig_7-quantif/7B/7B.xlsx
