# Supplementary material for: Drosophila Alms1 proteins regulate centriolar cartwheel assembly by enabling Plk4-Ana2 amplification loop
Source: EMBO J. 2025 Feb 28;44(8):2366–95. doi: 10.1038/s44318-025-00382-8 (PMC12000580; doi:10.1038/s44318-025-00382-8)
Supplement: Supplementary file 8 — Source data Fig. 7 [file 44318_2025_382_MOESM8_ESM.zip › Fig_7-quantif/7A/7A.xlsx]

## Sheet: Feuil1
name	stage	2C	3C+	total		name	stage	2C	3C+	total		name	stage	2C	3C+	total
240920_Bam-Ana2GFP_1-2	late SC	54	2			240920_Bam-V5Aslms1_2-2	early SC	77	2			240920_Bam-V5Aslms1-Ana2GFP_1-3	late SC	85	5
240920_Bam-Ana2GFP_1-3	late SC	24	4			240920_Bam-V5Aslms1_2-3	late SC	90	0			240920_Bam-V5Aslms1-Ana2GFP_1-4	late SC	93	3
240920_Bam-Ana2GFP_2-2	late SC	19	3			240920_Bam-V5Aslms1_3	late SC	15	0			240920_Bam-V5Aslms1-Ana2GFP_1-5	late SC	55	1
240920_Bam-Ana2GFP_2-1	early SC	28	4			240920_Bam-V5Aslms1_3_	late SC	17	0			240920_Bam-V5Aslms1-Ana2GFP_2-3	late SC	68	5
240920_Bam-Ana2GFP_3-1	early SC	47	6			240920_Bam-V5Aslms1_6	early SC	76	0			240920_Bam-V5Aslms1-Ana2GFP_2-4	late SC	64	12
240920_Bam-Ana2GFP_4-1	late SC	12	4									240920_Bam-V5Aslms1-Ana2GFP_2-5	late SC	79	3
240920_Bam-Ana2GFP_4-2	late SC	90	17									240920_Bam-V5Aslms1-Ana2GFP_4-	early SC	80	3
240920_Bam-Ana2GFP_5-2	late SC	26	1									240920_Bam-V5Aslms1-Ana2GFP_4-1	late SC	60	7
240920_Bam-Ana2GFP_6-	late SC	22	2									240920_Bam-V5Aslms1-Ana2GFP_4-2	late SC	25	4
240920_Bam-Ana2GFP_7-	late SC	66	12
240920_Bam-Ana2GFP_7-1	late SC	52	14
ana2		440	69	509		Alms1a		275	2	277		Alms1a + Ana2		609	43	652
%		86.444	13.556			%		99.278	0.722022			%		93.4049	6.59509
7 testes						3 testes						3 testes
AN	Ana2 OE	Alms1a OE	Ana2 OE + Alms1a OE
	86.444	99.278	93.4049
	13.556	0.722022	6.59509
