# Supplementary material for: Drosophila Alms1 proteins regulate centriolar cartwheel assembly by enabling Plk4-Ana2 amplification loop
Source: EMBO J. 2025 Feb 28;44(8):2366–95. doi: 10.1038/s44318-025-00382-8 (PMC12000580; doi:10.1038/s44318-025-00382-8)
Supplement: Supplementary file 8 — Source data Fig. 7 [file 44318_2025_382_MOESM8_ESM.zip › Fig_7-quantif/7B/7B.xlsx]

## Sheet: alms1RNAi-Plk4-Ana2
	1 centriole / centrosome	2 centrioles / centrosome	3 centriole / centrosome	Total centrosomes		% rescue
bamGal4>alms1RNAi	303	0	0	303		0
bamGal4>alms1RNAi + UAS-ND-Plk4-GFP	552	0	0	552		0
bamGal4>alms1RNAi + UAS-Ana2-GFP	677	76	0	753		0.10093
bamGal4>alms1RNAi + UAS-ND-Plk4-GFP + UAS-Ana2-GFP	485	862	1	1348		0.640208
