# Supplementary material for: Drosophila Alms1 proteins regulate centriolar cartwheel assembly by enabling Plk4-Ana2 amplification loop
Source: EMBO J. 2025 Feb 28;44(8):2366–95. doi: 10.1038/s44318-025-00382-8 (PMC12000580; doi:10.1038/s44318-025-00382-8)
Supplement: Supplementary file 10 — EV and Appendix Figure Source Data [file 44318_2025_382_MOESM10_ESM.zip]

Archive with 6 entries (6 files):
- EMBOJ-2024-118083R1-Figure_EV2_Source_Data-sd.zip
- __MACOSX/._EMBOJ-2024-118083R1-Figure_EV2_Source_Data-sd.zip
- EMBOJ-2024-118083R1-Figure_EV3_Source_Data-sd.zip
- __MACOSX/._EMBOJ-2024-118083R1-Figure_EV3_Source_Data-sd.zip
- EMBOJ-2024-118083R1-Figure_S1_Source_Data-sd.zip
- __MACOSX/._EMBOJ-2024-118083R1-Figure_S1_Source_Data-sd.zip
